# Supplementary material for: IgG N-Glycosylation Is Altered in Coronary Artery Disease
Source: Biomolecules. 2023 Feb 16;13(2):375. doi: 10.3390/biom13020375 (PMC9953309; doi:10.3390/biom13020375)
Supplement: Supplementary file 1 [file biomolecules-13-00375-s001.zip]

Archive with 1 entries (1 files):
- biomolecules-2124726-supplementary.pdf
